# Supplementary material for: Genome-Wide Identification and Expression Analysis of the WRKY Gene Families in Vaccinium bracteatum
Source: Int J Mol Sci. 2025 Aug 13;26(16):7835. doi: 10.3390/ijms26167835 (PMC12386343; doi:10.3390/ijms26167835)
Supplement: Supplementary file 1 [file ijms-26-07835-s001.zip]

Archive with 5 entries (5 files):
- Figure S1 3D structure model of 66 VaWRKY proteins.pdf
- arious tissues of Vaccinium brteatum.pdf
- Table S1 Identification of WRKY Families in V. bracteatum.pdf
- Table S3 Gene ID and Name.pdf
- TABLES~2.pdf
